# Supplementary material for: The Impact of TPA Auxiliary Donor and the π-Linkers on the Performance of Newly Designed Dye-Sensitized Solar Cells: Computational Investigation
Source: Materials (Basel). 2023 Feb 15;16(4):1611. doi: 10.3390/ma16041611 (PMC9965092; doi:10.3390/ma16041611)
Supplement: Supplementary file 1 [file materials-16-01611-s001.zip]

Archive with 1 entries (1 files):
- materials-2056102-SI.pdf
